# Supplementary material for: Optimal Efficacy and Safety of Humanized Anti-Scg3 Antibody to Alleviate Oxygen-Induced Retinopathy
Source: Int J Mol Sci. 2021 Dec 29;23(1):350. doi: 10.3390/ijms23010350 (PMC8745183; doi:10.3390/ijms23010350)
Supplement: Supplementary file 1 [file ijms-23-00350-s001.zip]

Archive with 1 entries (1 files):
- ijms-1411886-supplementary.pdf
